# Supplementary material for: Genome- and transcriptome-wide identification of trehalose-6-phosphate phosphatases (TPP) gene family and their expression patterns under abiotic stress and exogenous trehalose in soybean
Source: BMC Plant Biol. 2023 Dec 12;23:641. doi: 10.1186/s12870-023-04652-7 (PMC10714469; doi:10.1186/s12870-023-04652-7)
Supplement: Supplementary file 2 — Additional file 2: Table S1. TPP protein sequences used by this study. [file 12870_2023_4652_MOESM2_ESM.xlsx]

## Sheet: Gm
Additional file 2: Table S1. TPP protein sequences used by this study.
>Glyma.04G103600 GmTPP1
MMTNQNVVTHEVINTLIAVAASISNSTALPSATVPESMAVLGGFWGLPHNKNLVKRLEGAKVSAWIDSMRASSPTRAKSESQEKRSWILYHPSALNTFEQIVCSAKGKQVVVFLDYDGTLSPIVADPDKAFMTRKMRATLKGIARHFPTAIVTGRCRDKVYNFVKLAELYYAGSHGMDIKGPTKSQSPKQGNNNKAVLFQPASQFLPMIDEVYKILLEKTKTVPGANVENNKFCLSVHFRCVDEKSWAALAEKVRLVLNDYPQLRLTQGRKVLEIRPTIKWDKGKALEFLLESLGYENSNDVFPIYIGDDRTDEDAFKVLRSRGQGIGILVSRVAKETDASYTLQDPSEVEQFLRRLVEWKRPSTVTPTSV
>Glyma.04G119700 GmTPP2
MDLKPNLNPVLTDATPLTRSRLGVPSGLSPYSPIGATFPHGNMLAIPRKKTGILDDFRSSGWLDAMKSSSPTHTKVSKDVSHGIGSPDSAYSTWLLKFPSALASFDQITNCAKGKRIALFLDYDGTLSPIVDNPDSAFMSDNMRAAVKIVAEYFPTAIISGRSRDKVYEFVGVSDLCYAGSHGMDIIGPSRQSISDNHPDCISSADKQGVEVNLFQPAAEFLPMINEVLGLLMECTEDIEGATVENNKFCVSVHYRNVDEESWQIVGQRVYDVLKEYPRLRLTHGRKVLEVRPVIDWDKGKAVTFLLESLGLNCDDVLAIYVGDDRTDEDAFKVLKEANKGCGILVSRAPKESNAIYSLRDPSEVMEFLTSLAEWKSSIQAR
>Glyma.04G237900 GmTPP3
MKYLFLLLVTFKIMKRKFTQLRESMGFQTSHSTKRIPQPIFKAKEDLIDAHENSLIRRTTLNLTDHTQTNSMFTLSGYDSWVVRHPSALNSFDRLMKAASGKRIIVFLDYDGTLSPIVNDPDRAFMSDEMRAAVYEVATYFPTAIISGRSRDKVKGFVKLNNLYYAGSHGMDIMAPSMAVTSSDGKHFDIARNTNGTEVPFQPAKKFLPAIGEIIRVLKNEVKEIKGAMVEDNGFCLSVHFRQVQEKDYDVLEAKVKSVLENNPEFCLTEGKKVMEIRPSIKWNKGNAVEYFLDTLGLSSCNDILPVYIGDDRTDEDAFKVIQSREQGYPIIVSSIPRETNALYSLRDPSEVLIFLSRLAKWRKTSY
>Glyma.05G179800 GmTPP4
MTQNAIVSKTKSGINRDITVPQKPLAAAAAAGGYIPIPRRRVLKNLEINAWVDSMRSSSPTNSKSTSSLAEEHSTWILRHPSALDMFEQIMDASRGKQIVMFLDYDGTLSPIVDDPDRAFMSDSMRRTVRKLARCFPTAIVTGRCKDKVYNFVRLAELYYAGSHGMDIQGPTRTSKYSNKDKGEPVLFQPASEFLPMIDEVYHQLVEKMKSIPGAMVENNKFCCSVHFRCVDEKKWSELAQEVRSVLKEYPKLRLNQGRKVLEIRPSIKWDKGKALEFLLESLGFANCNDVFPVYIGDDKTDEDAFKKLRDRGQGFGILVSKFPKDTTASYSLQEPNEVMDFLQRLVEWKQVSLRLRTRSRV
>Glyma.06G104800 GmTPP5
MMTNQNVVTHEVINTLIAMAASISNSTVLPSATVPESMAVLGGFWGLPHNKNLVKRLEGAKVSAWIDSMRASSPTRAKSESQEKRSWILYHPSALNTFEQIVYSAKGKQIVVFLDYDGTLSPIVADPNKAFMTRKMRATLKGIARHFPTAIVTGRCRDKVYNFVKLAELYYAGSHGMDITGPTKSPKQGNNNNKAVLFQPASQFLPMIDEVYKILLEKTKTVPGAKVENNKFCLSVHFRCVDEKSWAALAEKVRLVLIEYPQLRLTQGRKVLEIRPTIKWDKGKALEFLLESLGYENSNDVFPIYIGDDRTDEDAFRVTNAATPSLLVLRSRGQGIGILVSRVAKETDASYSLQDPSEVEQFLRRLVEWKRSSTVTPASV
>Glyma.06G126300 GmTPP6
MKYLFILLVTFKIIKRKFTQLREAMGFQTSHSTKRIQQSIFKAKEDSIDAHENSLIRRTTLNFTDHTQTNSMFTLSSYNSWVVRHPSALNTFDRLMKGANGKRIIVFLDYDGTLSPIVNDPDRAFMSDEMRAAVYEIATYFPTAIISGRSRDKVKDFVKLNNLYYAGSHGMDIMAPSMPVTSSDGKHFGIARNTNGIEVPFQPAKKFLPAIREIIRVLKNEVKEIKGAMIEDNGFCLSVHFRQVQEKDYDVLEEKVKSVLENNPQFCLTEGKKVMEIRPSIKWNKGNAVEYFLDTLGLSSCSDILPVYIGDDRTDEDAFKVIQSREQGYPIIVSSIPRETNALYSLRDPSEVLIFLSRLAKWRRTSY
>Glyma.06G318400 GmTPP7
MKLCIDLDPMDPKPNLNPVLTDATPLTRSRLGVPSGLSPYSPKGATFPHGTMLAIPRKKTGILDDFRSSGWLDAMKSSSPTHNKVSKDLGHGIGSPDAAYSTWLLKFPSALASFDQITNCAKGKRIALFLDYDGTLSPIVDNPDCAFMSDNMRAAVKKVAEYFPTAIISGRSRDKVYEFVGLSELYYAGSHGMDIIGPPRQSNSDNHPDCIRSSDQQVVEVNLFQPAAEFLPMINEVRGLLKECIKDIEGATVENNKFCVSVHYRNVDEESWQIVGQHVYDILKEYPRLRVTHGRKVLEVRPVIDWDKGKAVTFLLESLGLNNCDDVLAIYVGDDRTDEDAFKVLREVNKGCGILVSPAPKESNAIYSLRDPCEVMEFLTSLAVWKSSIQAR
>Glyma.07G165100 GmTPP8
MKLCFYRTLGFSKRTREGTSLVDLWLVKDFTRLKEISRTLYHPSALNTFEQIVYSAKGKQIVVFLDYGGTLSPIVADPDKAFMTRKMRATLKGIARHFPTAIVTGRCRDKVYNFVKLAELYNAGSHGMDITGPTKSPKATVLFQSASQFLPMIDEVYEILLEKMKTVPGAKVENNKFCLSLHFRCVDKKSWAALVEKVRLVLNENPQLRLTQGRKVLEIRPTIKWDKGKAHEFLLESLGYKNLNDVFPIYIVLHSRGQGIGILVSRVAKETNASYSLQCRSNSFL
>Glyma.08G137500 GmTPP9
MTQNAIVSKTKSGIKGDIAVAQKPLAAPPPPGYIPIPRRRVLKNLEINGGQRINAWVDSMRASSPTNSKSTSSLAEEHSSWILRHPSALDMFEQIMDASRGKQIVMFLDYDGTLSPIVDDPDHAFMSDSMRRTVRKLARCFPTAIVTGRCKDKVYSFVRLAELYYAGSHGMDIQGPTRDCKYSKDKGEPVLFQPASEFLPMIDEVHHQLVEKMKSIPGAKVENNKFCCSVHFRCVDEKKWSELAQEVRSVLKEYPKLRLNQGRKVLEIRPSIKWDKGKALEFLLESLGFANCNDVFPVYIGDDKTDEDAFKKLRDRGQGSGILVSKFPKDTSASYSLQEPNEVMDFLQRLVEWKQVSLRLRTRSRV
>Glyma.09G231400 GmTPP10
MDLKSNHTPVLTDAAPVTKSRLGVHSSLLPYSHTGTTFTHGMLLTIPRKKTGILEDVRCSGWLDAMKSSSPPARKITKDVGLGFASSDSDTAGAYFSWLLKYPSALTSFDQITNYAKGKRIALFMDYDGTLSPIVDNPDCAFMSDNMRAAVKKVAEYFPTAIISGRSRDKVYQFVGLTELYYAGSHGMDIIGPVRQSVSDNHLNCIRSTDKQGKEVNLFQPAAEFLPMINEVLNSLEECTKDIKGAKVENNKFCVSVHYRNVDEKYWNWVGQRVHDVLKGYPRLRLTHGRKVLEIRPVINWDKGKAVTFLLESLGLNNCDDVLPIYIGDDRTDEDAFKVLREGNKGYGILVSSAPKESNAIYSLRDPSEVMEFLKSLVLWKSSTLKSLI
>Glyma.11G168300 GmTPP11
MSKFCCTQLGVSLSTIYSAKGKQIIVFLDYDGTLSPIVADLDKAFMTRKTRATLKGIARHFPIAIVIGRCRDKVYNFVKLAELGMDITGPTKSPKSTVLFQSTSQFLPMIDEVYKILLEKMKTVPGALRLRTISFSWAALAEKVRLVLNEYPQLRLTQGRKVLEIHPTIKWDKGKALEFLLESLGYKNLNDIFPIYIGDDRTDEDAFRVLRSRG
>Glyma.11G239300 GmTPP12
MTQQNVVVSDTKSGVSLTVFSTTQKPPAAPGGYISIPRRRVLKNLEINGGQRINAWVESMRASSPTHHKSTPSLSQEHNSWILHHPSALDMFDQIIDASKGKQIVMFLDYDGTLSPIVDDPDRAFMSDSMRKTVRKLARCFPTAIVTGRCKDKVYNFVRLAELYYAGSHGMDIKGPTRSSKYNKDSKAEAILCQPASDFLPMIDEVYQQLVEKTKSTPGALVENNKFCLSVHFRCVDEKKWSELARQVKSVLKEYPKLRLTQGRKVLEIRPTIKWDKGKALEFLLESLGLANCSDVFPVYIGDDRSDEDAFKKLRDRGQGFGILVSKFPKDTSASYSLQEPNEVMNFLQRLVEWKHVSLRARS
>Glyma.12G005200 GmTPP13
MDLKSNHTPVLTDAAPVTKSRLGVHSSLLPYSHAGTTFTHGMLLTIPRKKTGILEDVRSSGWLDAMKSSSPPARKITKDVGHGFASSDSETAGAYFSWLLKYPSALASFDQIMNYAKGKRIALFMDYDGTLSPIVDNPDCAFMSDNMRAAVKKVAEYFPTAIISGRSRDKVYQFVGLTELYYAGSHGMDIIGPVRQSVSDNHPNCIRSTDKQGKEVNLFQPAAEFLPMINEVLNSLEECTKDIKGAKVENNKFCVSVHYRNVDEKYWDLVGQHVHDVLKGYPRLRLTHGRKVLEIRPVINWDKGKAVTFLLESLGLNNCDDVLPIYIGDDQTDEDAFKVLREGNKGYGILVSSAPKESNAIYSLRDPSEVMEFLKSLVLWKSSTLKSLI
>Glyma.13G088300 GmTPP14
MTNRNVNNTLVELAMSISNTSALPRATVPGIMALLGGVLGLPQKKLLMKTLEDGSVNKGGTKVINTWIDSMRASSPTRVKSTQNQDPTSPWTLYHPSALSMFDQIVCESKGKQIVTFLDYDGTLSPIVADPDKAYMSKKMRTTLKDLARHFPTAIVSGRCLDKVYNFVRLAELYYAGSHGMDIKGPTNKRSTKKENEQVLFQPASEFLPMINEVYNILVEKTKSVPGAKVENNKFCLSVHFRCVDEKSWVSLAEQVSFVLNEYPKLKLTQGRKVLEIRPTIKWDKGKALEFLLESLGYANSDNVFPIYIGDDRTDEDAFKVLRRRGHGVGILVSKIPKETDASYTLQDPTEVGQFLRHLVEWKRTSSQYHKL
>Glyma.14G171700 GmTPP15
MTNRNVNNTLMELAMSISNRSALPRAAVPGLMALFGGVLGPPQKKLLRKTLEDGSVNKGGNKVINTWIDSMRASSPTRSAKSTQNNQNQDPTSPWTLYHPSALSMFDHIVCESKGKQIVTFLDYDGTLSPIVADPDKAYMSKKMRATLKDLARHFPTAIVSGRCLDKVYNFVRLAELYYAGSHGMDIKGPTNKRSTKKGNEQVLFQPASEFLPMINEVYNILVEKTKSVPGAKVENNKFCLSVHFRCVDEKNWASLGEQVSLVLNEYPKLKLTQGRKVLEIRPAIKWDKGKALEFLLESLGYANSDNVFPIFIGDDRTDEDAFKVLRRRGQGIGILVSKITKETDASYTLQDPTEVGQFLRHMVEWKRTSSQYQKLDSR
>Glyma.16G025600 GmTPP16
MIPVSLEKSDENGELRSYASWLGKHPSALGNFEEVMSIAEGKQIVVFLDYDGTLSPIVDDPDKAYMSDVMRAAVCEVANCFPTAIVSGRSKDKVYEFVKLENVYYAGSHGMDISTPSGSSKYEEQEHQIKAVDEKGNPVVHCHPAIEFLPTIQEIVKVLKENTRRIKGSMIEDNTFCVTVHYRCVKNEEEVGVLKKMVKTIMKAYPDFYISGGRKVMEIRPTVNWDKGRALTYLLDTLGFDNFSNVLPMYLGDDRTDEDAFKVIRHIGCGFPIVVSSIAKETEASYSLRDPADVLTFLIRLAKRKKNELVTEN
>Glyma.17G138700 GmTPP17
MHSSLQAYSEQDSPPSPGKGSRSNSRKSTGNVDDVRSNGWLDAMKASSPPRKKLIKGSSNQVASIDDDFEDYCSWMLEYPSALDSFEEIIDLAMDKKIAMFLDYDGTLSPIVDDPNCAFMSESMRSTVRSVAKHFPTAIISGRSRDKVFDLVKLTELYYAGSHGMDIIGPVSETLSKNHPNCVKSNDHPGKETTLFQPAREFLSMIDEIFRILVEITKDIQGAKVENHKFCVSVHYRNVEENNWTTIGQRVHDVLKDYPLLRSTHGRKVLEVRPVIDWNKGKAVEFLLESLGLADRNDVLPIYIGDDKTDEDAFKMLRESNRGYGILVSSVRKESNAFYSLRDPNEVMKFLQLLVNWKNQER
>Glyma.18G018100 GmTPP18
TQQNVVVSDTKSGVSLTVFPTTTQKPPAAPGGYISIPRRRVLKNLEINGGQRINAWVESMRASSPTHHKSTPLSQEHNSWILHHPSALDMFDQIIDASKGKQIVMFLDYDGTLSPIVDDPDRAFMSDSMRKTVRKLARCFPTAIVTGRCKDKVYNFVRLAELYYAGSHGMDIKGPTRSSKYNKDSKAEAILCQPASDFLPLIDEVYQQLVEKTKSTPGALVENNKFCLSVHFRCVDEKKWSELARQVKSVLKEYPKLRLTQGRKVLEIRPTIKWDKGKALEFLLESLGLANCSDVFPVYIGDDRSDEDAFKKLRDRGQGFGILVSKFPKDTSASYSLQEPNEVMNFLQRLVEWKHVSLGARSRV

## Sheet: At
Additional file 1: Table S1. TPP protein sequences used by this study.
>AT1G78090 AtTPPB
MTNQNVIVSDRKPILGLKTITVSVSNSPLFSNSFPTYFNFPRRKLLKLLEAADKNNLVVAPKITSMIDSMRDSSPTRLRSSSYDSVSDNDDKTSWIVRFPSALNMFDEIVNAAKGKQIVMFLDYDGTLSPIVEDPDKAFITHEMREVVKDVASNFPTAIVTGRSIEKVRSFVQVNEIYYAGSHGMDIEGPTNENSNGQSNERVLFQPAREFLPMIEKVVNILEEKTKWIPGAMVENNKFCLSVHFRRVDEKRWPALAEVVKSVLIDYPKLKLTQGRKVLEIRPTIKWDKGQALNFLLKSLGYENSDDVVPVYIGDDRTDEDAFKVLRERGQGFGILVSKVPKDTNASYSLQDPSQVNKFLERLVEWKRKTVGEE
>AT1G22210 AtTPPC
MKITDISGKIETLVDSLRDMSPTRVRSSFSDEHVSENDDERSSWIALHPSALDMFEQIMRDAEGKQIIMFLDYDGTLSLITEDHDRAYITDEMREVVKEVATYFKTAIISGRSTDKVQSFVKLTGIHYAGSHGMDIKGPTNTDQSNQEEVMFQPASDYLPMIDEVVNVLKEKTKSIPGATVEHNKFCLTVHFRRVDETGWAALAEQVRLVLIDYPKLRLTQGRKVLELRPSIKWDKGKALEFLLNSLGIAESKDVLPVYIGDDRTDEDAFKVLCERGQGFGIIVSKTIKETYASYSLQDPSQVKEFLERLVKWKKQTLGE
>AT1G35910 AtTPPD
MTNHNALISDAKGSIGVAVRVPNQSLFSPGGGRYISIPRKKLVQKLEADPSQTRIHTWIEAMRASSPTRTRPGNISPLPESDEEDEYSSWMAQHPSALTMFEEIAEASKGKQIVMFLDYDGTLSPIVENPDRAYMSEEMREAVKGVARYFPTAIVTGRCRDKVRRFVKLPGLYYAGSHGMDIKGPSKRNKHNKNNKGVLFQAANEFLPMIDKVSKCLVEKMRDIEGANVENNKFCVSVHYRCVDQKDWGLVAEHVTSILSEYPKLRLTQGRKVLEIRPTIKWDKGKALEFLLESLGFANSNDVLPIYIGDDRTDEDAFKVLRNKGQGFGILVSKIPKETSATYSLQEPSEVGEFLQRLVEWKQMSLRGR
>AT5G10100 AtTPPI
MSASQNIVVSETTMSSIIPNNNNNNNNSSSQKLPPCLISISKKKLLKNIDIINGGGQRINAWVDSMRASSPTHLKSLPSSISTQQQLNSWIMQHPSALEKFEQIMEASRGKQIVMFLDYDGTLSPIVDDPDKAFMSSKMRRTVKKLAKCFPTAIVTGRCIDKVYNFVKLAELYYAGSHGMDIKGPAKGFSRHKRVKQSLLYQPANDYLPMIDEVYRQLLEKTKSTPGAKVENHKFCASVHFRCVDEKKWSELVLQVRSVLKKFPTLQLTQGRKVFEIRPMIEWDKGKALEFLLESLGFGNTNNVFPVYIGDDRTDEDAFKMLRDRGEGFGILVSKFPKDTDASYSLQDPSEVMDFLRRLVEWKQMQPRM
>AT5G65140 AtTPPJ
MVSQNVVVSDAKTGIITVSTVSNSSVFTPTAQKPPTAPGYISVSKKKLLKNLEINGADQSQRLNSWVDSMRASSPTHLKSLSSFSSEEEHNSWIKRHPSALNMFERIIEEARGKQIVMFLDYDGTLSPIVDDPDRAFMTSKMRRTVKKMAKCFPTSIVTGRCIDKVYSFVKLAELYYAGSHGMDIKGPTKGFSRYNKDKPSVLYQPAGDFLPMIDEVYKQLVEKTKSTPGAKVENNKFCLSVHFRCVDEKKWSELASKVRSVVKNYPTLKLSQGRKVFEIRPIIKWNKGKALEFLLESLGFENCNDVFPIYIGDDKTDEDAFKLLRGRGQGFGILVSKFPKDTSASYSLQDPPEVMNFLGRLVEWKQMQQ
>AT4G39770 AtTPPH
MVRFIEENTKLVEKETGNKSNNDVTTTKKKALQDIIINNGVGLINSWVDSMRACSPTHLKSLLKQSSWLTEHPSALDMFEEILHLSEGKQIVMFLDYDGTLSPIVDDPDRAFMSRKMRRTVRKLANCFPTAIVSGRCIEKVYNFVKLTELYYAGSHGMDIKGPEQGSKYEQILQDSKSLLCQPATEFLPMIDEVYHKLVEKTKSTPGAQVENNKFCVSVHFRRVDENNWSDLANQVRSVMKDYPKLRLTQGRKVLEVRPIIKWDKGKALEFLLESLGYANCTDVFPLYIGDDRTDEDAFKVLRERRQGLGILVSKFPKETSASYSLQEPDEVMEFLQRLVEWKQLRSGA
>AT2G22190 AtTPPE
MVRFIEENITKMLETKAISNSEVLYVGGDDGDTSPTTKVLHDFQINSGGGLIRSWVDSMRACSPTRPKSFNSQSCWIKEHPSALNMFEEILHKSEGKQIVMFLDYDGTLSPIVDDPDRAFMSKKMRNTVRKLAKCFPTAIVSGRCREKVSSFVKLTELYYAGSHGMDIKGPEQGSKYKKENQSLLCQPATEFLPVINEVYKKLVENTQSIPGAKVENNKFCASVHFRCVEENKWSDLAHQVRSVLKNYPKLMLTQGRKVLEIRPIIKWDKGKALEFLLESLGYDNCTDVFPIYIGDDRTDEDAFKILRDKKQGLGILVSKYAKETNASYSLQEPDEVMVFLERLVEWKQSRCGA
>AT4G22590 AtTPPG
MDLNINKTTPVLSDPTTPVSKTRLGSSFPSGRFMMNSRKKIPKLDDVRSNGWLDAMISSSPPRKRLVKDFNIEIAPEDDFSQRAWMLKYPSAITSFAHIAAQAKNKKIAVFLDYDGTLSPIVDDPDRAIMSDAMRAAVKDVAKYFPTAIISGRSRDKVYQLVGLTELYYAGSHGMDIMTPVNPNGSPEDPNCIKTTDQQGEEVNLFQPAKEFIPVIEEVYNNLVEITKCIKGAKVENHKFCTSVHYRNVDEKDWPLVAQRVHDHLKRYPRLRITHGRKVLEVRPVIEWNKGKAVEFLLESLGLSNNDEFLPIFIGDDKTDEDAFKVLREGNRGFGILVSSVPKESNAFYSLRDPSEVKKFLKTLVKWGKMESSKTSF
>AT4G12430 AtTPPF
MDLNSNHKSSVLKDPSPSVNQSRLGVSSRFMMSQWKKPAKLDDVRSNGWLDAMISSSPPRKKLVKDFNVEVAPEDDFAQRAWMVKYPSAISSFAHIAAQAKKKKIAVFLDYDGTLSPIVDDPDRAIMSDAMRSAVKDVASYFPTAIISGRSRDKVYQLVGLTELYYAGSHGMDIMTSSDGPNCFKSTDQQGKEVNLFQPAREFIPVIDEVFRTLVEKMKDIKGAKVENHKFCASVHYRNVDEKDWPIIAQRVHDHLKQYPRLRLTHGRKVLEVRPVIDWNKGRAVEFLLESLGLSNKDDLLPIYIGDDTTDEDAFKVLRDGNRGFGILVSSIPKESNAFYSLRDPSEVKKFLKTLVKWAKLEKNSTGF
>AT5G51460 AtTPPA
MDMKSGHSSPVMTDSPPISNSRLTIRQNRLPYSSAAATAISQNNNLLLTVPRKKTGILDDVKSNGWLDAMKSSSPPPTILNKDNLSNDATDMTYREWMQLKYPSALTSFEKIMSFAKGKRIALFLDYDGTLSPIVEEPDCAYMSSAMRSAVQNVAKYFPTAIISGRSRDKVYEFVNLSELYYAGSHGMDIMSPAGESLNHEHSRTVSVYEQGKDVNLFQPASEFLPMIDKVLCSLIESTKDIKGVKVEDNKFCISVHYRNVEEKNWTLVAQCVDDVIRTYPKLRLTHGRKVLEIRPVIDWDKGKAVTFLLESLGLNNCEDVLPIYVGDDRTDEDAFKVLRDGPNHGYGILVSAVPKDSNAFYSLRDPSEVMEFLKSLVTWKRSMG
