# Supplementary material for: Genome- and transcriptome-wide identification of trehalose-6-phosphate phosphatases (TPP) gene family and their expression patterns under abiotic stress and exogenous trehalose in soybean
Source: BMC Plant Biol. 2023 Dec 12;23:641. doi: 10.1186/s12870-023-04652-7 (PMC10714469; doi:10.1186/s12870-023-04652-7)
Supplement: Supplementary file 4 — Additional file 4: Table S3. KaKs data of TPP genes of soybean, Arabidopsis, maize, wheat, rice and tomato. [file 12870_2023_4652_MOESM4_ESM.xlsx]

## Sheet: Sheet1
Seq_1	Seq_2	Ka	Ks	Ka/Ks	EffectiveLen	AverageS-sites	AverageN-sites	cN	cS	pN	pS
KRH31279	AT4G39770	0.1949	2.2338	0.0873	1026	229.333	796.667	136.75	163.25	0.17165	0.7118
KRH31279	AT5G10100	0.1978	4.0179	0.0492	1068	241.583	826.417	143.667	180.333	0.17384	0.7465
KRH18893	AT1G78090	0.2798	2.7831	0.1005	1074	245.333	828.667	193.5	179.5	0.23351	0.7317
KRH18893	AT1G35910	0.2549	3.9584	0.0644	918	206.833	711.167	153.667	154.333	0.2161	0.7462
KRH16701	AT1G35910	0.2784	NaN	NaN	933	208.5	724.5	168.5	156.5	0.2326	0.7506
KRG97593	AT2G22190	0.2118	1.9288	0.1098	1029	230.5	798.5	147.333	159.667	0.1845	0.6927
KRG97593	AT4G39770	0.1894	2.1548	0.0879	1026	230	796	133.25	162.75	0.1674	0.7076
KRG97593	AT5G10100	0.1814	NaN	NaN	1059	240.667	818.333	131.833	182.167	0.1611	0.7569
KRH62370	AT1G78090	0.2614	2.4868	0.1051	1068	245.583	822.417	181.5	177.5	0.2207	0.7228
KRH59366	AT4G39770	0.236	2.2125	0.1067	1026	228.75	797.25	161.417	162.583	0.2025	0.7107
KRH59366	AT5G10100	0.2052	1.8343	0.1118	1041	231.75	809.25	145.25	158.75	0.1795	0.685
KRH53087	AT1G35910	0.2679	2.1055	0.1272	930	211.667	718.333	161.833	149.167	0.2253	0.7047
KRH53087	AT1G78090	0.2693	2.5094	0.1073	1068	246	822	186	178	0.2263	0.7236
KRH18893	Os02t0753000	0.3028	NaN	NaN	1074	251.167	822.833	205	210	0.2491	0.8361
KRH31279	Solyc04g054930	0.1347	1.2179	0.1106	1074	247.583	826.417	101.917	149.083	0.1233	0.6022
KRH31279	Solyc04g072920	0.2395	1.4571	0.1643	1077	247.333	829.667	170.083	158.917	0.205	0.6425
KRH31279	Solyc05g051880	0.2082	1.4821	0.1405	888	199.417	688.583	125.167	128.833	0.1818	0.6461
KRH23806	Solyc03g083960	0.1652	1.2333	0.1339	1098	258.75	839.25	124.417	156.583	0.1482	0.6052
KRH18893	Solyc04g072920	0.2429	1.8162	0.1338	1059	242.167	816.833	169.5	165.5	0.2075	0.6834
KRH18893	Solyc04g054930	0.2781	1.7295	0.1608	1083	249.167	833.833	193.75	168.25	0.2324	0.6753
KRH16701	Solyc04g072920	0.2573	1.8368	0.1401	1059	242.5	816.5	177.833	166.167	0.2178	0.6852
KRH16701	Solyc04g054930	0.2928	1.8364	0.1594	1095	252	843	204.333	172.667	0.2424	0.6852
KRH04085	Solyc03g083960	0.2227	1.5277	0.1458	1020	233.833	786.167	151.5	152.5	0.1927	0.6522
KRH04085	Solyc06g060600	0.2253	1.3119	0.1717	1011	226.5	784.5	152.667	140.333	0.1946	0.6196
KRG97593	Solyc04g054930	0.1392	1.2384	0.1124	1080	250.083	829.917	105.417	151.583	0.127	0.6061
KRG97593	Solyc04g072920	0.244	1.6063	0.1519	1086	250.917	835.083	173.917	166.083	0.2083	0.6619
KRG97593	Solyc05g051880	0.2145	1.3621	0.1574	891	201.167	689.833	128.667	126.333	0.1865	0.628
KRH64499	Solyc03g007290	0.322	1.2845	0.2507	1014	231	783	205	142	0.2618	0.6147
KRH62615	Solyc03g083960	0.1955	1.4792	0.1321	1089	258.917	830.083	142.833	167.167	0.1721	0.6456
KRH62370	Solyc04g072920	0.2819	1.6499	0.1709	1086	251.917	834.083	196	168	0.235	0.6669
KRH59366	Solyc04g054930	0.1821	1.5559	0.117	1074	247.667	826.333	133.583	162.417	0.1617	0.6558
KRH59366	Solyc04g072920	0.2474	1.7093	0.1448	1059	241.75	817.25	172.25	162.75	0.2108	0.6732
KRH59366	Solyc05g051880	0.2195	1.2178	0.1802	849	188.083	660.917	125.75	113.25	0.1903	0.6021
KRH53451	Solyc03g007290	0.3146	1.3201	0.2383	1011	228.667	782.333	201	142	0.2569	0.621
KRH56342	Solyc03g083960	0.21	1.426	0.1473	1092	259.417	832.583	152.5	165.5	0.1832	0.638
KRH53087	Solyc04g072920	0.2827	1.93	0.1465	1086	252	834	196.417	174.583	0.2355	0.6928
KRH43210	Solyc04g054930	0.1645	1.4916	0.1103	1077	246	831	122.75	159.25	0.1477	0.6474
KRH43210	Solyc04g072920	0.2598	2.157	0.1205	1086	246.917	839.083	184.25	174.75	0.2196	0.7077
KRH43210	Solyc05g051880	0.2271	1.3178	0.1723	882	195.917	686.083	134.417	121.583	0.1959	0.6206
KRH39980	Solyc03g083960	0.1631	1.1213	0.1455	1098	259.667	838.333	122.917	151.083	0.1466	0.5818
KRG97593	Zm00001d052227	0.251	NaN	NaN	1038	247.333	790.667	168.667	209.333	0.2133	0.8464
KRH53087	Zm00001d018082	0.3214	NaN	NaN	1053	253	800	209.167	217.833	0.2615	0.861
KRH31279	TraesCS6A02G301800	0.2702	NaN	NaN	1044	245.583	798.417	181.167	213.833	0.2269	0.8707
KRH31279	TraesCS6B02G330900	0.262	NaN	NaN	1044	245.917	798.083	176.5	211.5	0.2212	0.86
KRH31279	TraesCS6D02G281100	0.2737	NaN	NaN	1044	245.25	798.75	183.167	215.833	0.2293	0.8801
KRH18893	TraesCS6A02G301800	0.3159	NaN	NaN	1068	251.583	816.417	210.5	209.5	0.2578	0.8327
KRH18893	TraesCS6B02G330900	0.3059	NaN	NaN	1068	251.583	816.417	205.083	211.917	0.2512	0.8423
KRH18893	TraesCS6D02G281100	0.3158	NaN	NaN	1068	251.25	816.75	210.5	211.5	0.2577	0.8418
KRH18893	TraesCS7A02G180800	0.3706	NaN	NaN	1068	256.667	811.333	237.25	215.75	0.2924	0.8509
KRH18893	TraesCS7B02G085800	0.3567	NaN	NaN	1068	257.5	810.5	230.083	217.917	0.2839	0.8148
KRH18893	TraesCS7D02G182600	0.3602	NaN	NaN	1062	257.083	804.917	230.25	218.75	0.2861	0.8284
KRH16701	TraesCS6A02G301800	0.3104	NaN	NaN	1071	251.083	819.917	208.417	204.583	0.2542	0.8259
KRH16701	TraesCS6B02G330900	0.306	NaN	NaN	1083	254.5	828.5	208.167	210.833	0.2513	0.6778
KRH16701	TraesCS6D02G281100	0.3093	NaN	NaN	1071	250.75	820.25	207.917	207.083	0.2535	0.6867
KRH04085	TraesCS1A02G210400	0.317	1.7558	0.1805	1086	246.25	839.75	217.083	166.917	0.2585	0.6919
KRH04085	TraesCS1B02G224300	0.3189	1.8538	0.172	1086	245.75	840.25	218.25	168.75	0.2597	0.8618
KRH04085	TraesCS1D02G213700	0.3038	1.9179	0.1584	1074	243.667	830.333	207.417	168.583	0.2498	0.8509
KRG97593	TraesCS2A02G161100	0.3205	NaN	NaN	1044	242.417	801.583	209.083	208.917	0.2608	0.8618
KRG97593	TraesCS2B02G187100	0.3164	NaN	NaN	1044	243.667	800.333	206.583	212.417	0.2581	0.8718
KRG97593	TraesCS6A02G301800	0.2789	NaN	NaN	1065	252.75	812.25	189.167	219.833	0.2329	0.8698
KRG97593	TraesCS6B02G330900	0.2762	NaN	NaN	1065	252.75	812.25	187.667	218.333	0.231	0.8638
KRH62370	TraesCS6A02G301800	0.3014	NaN	NaN	1065	251.417	813.583	201.917	220.083	0.2482	0.8754
KRH62370	TraesCS6B02G330900	0.3095	NaN	NaN	1065	251.75	813.25	206.25	219.75	0.2536	0.8729
KRH62370	TraesCS7A02G180800	0.3237	NaN	NaN	1050	253.75	796.25	209.333	219.667	0.2629	0.8657
KRH62370	TraesCS7B02G085800	0.3169	NaN	NaN	1050	254.833	795.167	205.5	215.5	0.2584	0.8457
KRH62370	TraesCS7D02G182600	0.3244	NaN	NaN	1062	257.917	804.083	211.75	226.25	0.2633	0.8772
KRH59366	TraesCS6A02G301800	0.2925	NaN	NaN	1047	245	802	194.25	203.75	0.2422	0.8316
KRH59366	TraesCS6B02G330900	0.2932	NaN	NaN	1047	244.5	802.5	194.75	202.25	0.2427	0.8272
KRH59366	TraesCS6D02G281100	0.3021	NaN	NaN	1047	244.333	802.667	199.583	208.417	0.2487	0.853
KRH53087	TraesCS6A02G301800	0.2944	NaN	NaN	1044	246.25	797.75	194.25	218.75	0.2435	0.8883
KRH53087	TraesCS6B02G330900	0.3145	NaN	NaN	1050	247.667	802.333	206.083	219.917	0.2569	0.888
KRH53087	TraesCS6D02G281100	0.2924	NaN	NaN	1044	245.917	798.083	193.25	218.75	0.2421	0.8895
KRH53087	TraesCS7A02G180800	0.3411	NaN	NaN	1062	256.583	805.417	220.75	219.25	0.2741	0.8545
KRH53087	TraesCS7B02G085800	0.3142	NaN	NaN	1050	253.917	796.083	204.333	214.667	0.2567	0.8454
KRH53087	TraesCS7D02G182600	0.3396	NaN	NaN	1062	258	804	219.583	224.417	0.2731	0.8698
