# Supplementary material for: Genome- and transcriptome-wide identification of trehalose-6-phosphate phosphatases (TPP) gene family and their expression patterns under abiotic stress and exogenous trehalose in soybean
Source: BMC Plant Biol. 2023 Dec 12;23:641. doi: 10.1186/s12870-023-04652-7 (PMC10714469; doi:10.1186/s12870-023-04652-7)
Supplement: Supplementary file 5 — Additional file 5: Table S4. Organization of cis-acting regulatory elements in soybean GmTPP gene family promoters. [file 12870_2023_4652_MOESM5_ESM.xlsx]

## Sheet: plantCARE
Additional file 5: Table S4. Organization of cis-acting regulatory elements in the promoters of soybean GmTPP gene family.
Gene name	Locus_ID	Factor or Site Name	sequence	number	function
GmTPP1	Glyma.04G103600	Sp1	GGGCGG	2	Light responsiveness
		ARE	AAACCA	1	Drought responsiveness
		MBSI	aaaAaaC(G/C)GTTA	1	Flavonoid biosynthetic regulation
GmTPP2	Glyma.04G119700	AuxRR-core	GGTCCAT	3	IAA responsiveness
		GC-motif	CCCCCG	1	Cell cycle regulation
		TC-rich repeats	GTTTTCTTAC	1	Defense and stress responsiveness
		LTR	CCGAAA	2	Low-temp responsiveness
		ABRE	ACGTG	1	ABA responsiveness
		ARE	AAACCA	3	Anaerobic responsiveness
		Sp1	GGGCGG	5	Light responsiveness
		P-box	CCTTTTG	1	GA responsiveness
		ABRE	ACGTG/TACGGTC	3	Drought responsiveness
GmTPP3	Glyma.04G237900	ABRE	ACGTG	1	ABA responsiveness
		P-box	CCTTTTG	1	GA responsiveness
		TCA-element	CCATCTTTTT	1	SA responsiveness
		CGTCA-motif	CGTCA	1	MeJA responsiveness
		O2-site	GATGATGTGG	1	Zein metabolism regulation
		GCN4_motif	TGAGTCA	2	Endosperm expression
		TC-rich repeats	GTTTTCTTAC	1	Defense and stress responsiveness
		AuxRR-core	GGTCCAT	1	IAA responsiveness
GmTPP4	Glyma.05G179800	ABRE	ACGTG	4	ABA responsiveness
		ARE	AAACCA	2	Anaerobic responsiveness
			CAAAGATATC		Circadian control
		Sp1	GGGCGG	8	Light responsiveness
		CGTCA-motif	CGTCA	2	MeJA responsiveness
GmTPP5	Glyma.06G104800	Sp1	GGGCGG	4	Light responsiveness
		ARE	AAACCA	1	Anaerobic responsiveness
		GCN4_motif	TGAGTCA	1	Endosperm expression
GmTPP6	Glyma.06G126300	AuxRR-core	GGTCCAT	1	IAA responsiveness
		TC-rich repeats	GTTTTCTTAC	1	Defense and stress responsiveness
		TCA-element	CCATCTTTTT	3	SA responsiveness
		ABRE	ACGTG	1	ABA responsiveness
		ARE	AAACCA	3	Anaerobic responsiveness
		Sp1	GGGCGG	4	Light responsiveness
		CGTCA-motif	CGTCA	1	MeJA responsiveness
		O2-site	GATGATGTGG	1	Zein metabolism regulation
		GCN4_motif	TGAGTCA	2	Endosperm expression
		P-box	CCTTTTG	1	GA responsiveness
		ABRE	ACGTG/TACGGTC	1	Drought responsiveness
GmTPP7	Glyma.06G318400	AuxRR-core	GGTCCAT	2	IAA responsiveness
		MSA-like	(T/C)C(T/C)AACGG(T/C)(T/C)A	1	Cell cycle regulation
		LTR	CCGAAA	1	Low-temp responsiveness
		ABRE	ACGTG	2	ABA responsiveness
		ARE	AAACCA	2	Anaerobic responsiveness
		Sp1	GGGCGG	6	Light responsiveness
		CGTCA-motif	CGTCA	2	MeJA responsiveness
GmTPP8	Glyma.07G165100	TC-rich repeats	GTTTTCTTAC	1	Defense and stress responsiveness
		TCA-element	CCATCTTTTT	1	SA responsiveness
		ARE	AAACCA	1	Anaerobic responsiveness
			CAAAGATATC		Circadian control
		CAT-box	GCCACT	1	Meristem expression
		P-box	CCTTTTG	2	GA responsiveness
		Sp1	GGGCGG	9	Light responsiveness
GmTPP9	Glyma.08G137500	LTR	CCGAAA	1	Low-temp responsiveness
		ABRE	ACGTG	1	ABA responsiveness
		ARE	AAACCA	1	Anaerobic responsiveness
		Sp1	GGGCGG	6	Light responsiveness
		P-box	CCTTTTG	1	GA responsiveness
GmTPP10	Glyma.09G231400	TC-rich repeats	GTTTTCTTAC	1	Defense and stress responsiveness
		LTR	CCGAAA	1	Low-temp responsiveness
		ARE	AAACCA	1	Anaerobic responsiveness
		AuxRR-core	GGTCCAT	3	IAA responsiveness
		CGTCA-motif	CGTCA	1	MeJA responsiveness
		P-box	CCTTTTG	1	GA responsiveness
		ABRE	ACGTG/TACGGTC	2	Drought responsiveness
		Sp1	GGGCGG	3	Light responsiveness
GmTPP11	Glyma.11G168300	TCA-element	CCATCTTTTT	1	SA responsiveness
		ABRE	ACGTG	1	ABA responsiveness
		ARE	AAACCA	1	Anaerobic responsiveness
		Sp1	GGGCGG	7	Light responsiveness
		CGTCA-motif	CGTCA	1	MeJA responsiveness
		P-box	CCTTTTG	1	GA responsiveness
		ABRE	ACGTG/TACGGTC	1	Drought responsiveness
GmTPP12	Glyma.11G239300	Sp1	GGGCGG	7	Light responsiveness
		LTR	CCGAAA	1	Low-temp responsiveness
		ABRE	ACGTG	1	ABA responsiveness
		ARE	AAACCA	1	Anaerobic responsiveness
		CGTCA-motif	CGTCA	1	MeJA responsiveness
GmTPP13	Glyma.12G005200	TC-rich repeats	GTTTTCTTAC	1	Defense and stress responsiveness
		LTR	CCGAAA	1	Low-temp responsiveness
		ARE	AAACCA	1	Anaerobic responsiveness
		AuxRR-core	GGTCCAT	1	IAA responsiveness
		O2-site	GATGATGTGG	1	Zein metabolism regulation
		P-box	CCTTTTG	1	GA responsiveness
		Sp1	GGGCGG	4	Light responsiveness
GmTPP14	Glyma.13G088300	TC-rich repeats	GTTTTCTTAC	3	Defense and stress responsiveness
		TCA-element	CCATCTTTTT	1	SA responsiveness
		ABRE	ACGTG	2	ABA responsiveness
		ARE	AAACCA	2	Anaerobic responsiveness
		Sp1	GGGCGG	8	Light responsiveness
		CAT-box	GCCACT	1	Meristem expression
		GCN4_motif	TGAGTCA	1	Endosperm expression
GmTPP15	Glyma.14G171700	TC-rich repeats	GTTTTCTTAC	2	Defense and stress responsiveness
		TCA-element	CCATCTTTTT	1	SA responsiveness
		ARE	AAACCA	1	Anaerobic responsiveness
		CAT-box	GCCACT	1	Meristem expression
		Sp1	GGGCGG	1	Light responsiveness
		MBSI	aaaAaaC(G/C)GTTA	1	Flavonoid biosynthetic regulation
GmTPP16	Glyma.16G025600	ABRE	ACGTG	2	ABA responsiveness
		ARE	AAACCA	1	Anaerobic responsiveness
		Sp1	GGGCGG	8	Light responsiveness
		CGTCA-motif	CGTCA	2	MeJA responsiveness
GmTPP17	Glyma.17G138700	TC-rich repeats	GTTTTCTTAC	1	Defense and stress responsiveness
		LTR	CCGAAA	1	Low-temp responsiveness
		TCA-element	CCATCTTTTT	1	SA responsiveness
		ABRE	ACGTG	2	ABA responsiveness
		ARE	AAACCA	3	Anaerobic responsiveness
		Sp1	GGGCGG	8	Light responsiveness
		CGTCA-motif	CGTCA	1	MeJA responsiveness
		ABRE	ACGTG/TACGGTC	2	Drought responsiveness
GmTPP18	Glyma.18G018100	ARE	AAACCA	1	Anaerobic responsiveness
		Sp1	GGGCGG	10	Light responsiveness
		CGTCA-motif	CGTCA	1	MeJA responsiveness
		O2-site	GATGATGTGG	1	Zein metabolism regulation
