# Supplementary material for: Genome- and transcriptome-wide identification of trehalose-6-phosphate phosphatases (TPP) gene family and their expression patterns under abiotic stress and exogenous trehalose in soybean
Source: BMC Plant Biol. 2023 Dec 12;23:641. doi: 10.1186/s12870-023-04652-7 (PMC10714469; doi:10.1186/s12870-023-04652-7)
Supplement: Supplementary file 7 — Additional file 7: Table S5. Primers used in this research. [file 12870_2023_4652_MOESM7_ESM.xlsx]

## Sheet: Sheet1
Additional file 7: Table S5. Primers used in this research.
The name of the primers was based on the gene name and experimental purpose.
Primer Name	Gene ID	Forward	Reverse
qRT-PCR_GmTPP1	Glyma.04G103600	AAGCACCCCAAGGACACCA	GCCAAAGGAAAGCAAGTCGT
qRT-PCR_GmTPP2	Glyma.04G119700	GAGGTTCGGCCAGTGATTGA	CGTTGCTTTCTTTTGGGGCA
qRT-PCR_GmTPP3	Glyma.04G237900	CCCACCAAAGTGTCCAACCA	ACATCTTCTGACGGCAAGCA
qRT-PCR_GmTPP4	Glyma.05G179800	AGACAAAATCGGGGATCAACC	AAACCCTCCTCCTCGGAATG
qRT-PCR_GmTPP5	Glyma.06G104800	GCTTGCTAGTTTTGCGCAGTAG	CTCAACCTCTGATGGATCTTGC
qRT-PCR_GmTPP6	Glyma.06G126300	TAGGTTGATGAAAGGCGCCAA	TAGCAATTTCATACACTGCTGC
qRT-PCR_GmTPP7	Glyma.06G318400	GTGTGTCTGTGCATTACCGC	TGACACGCAGACGTGGATAC
qRT-PCR_GmTPP8	Glyma.07G165100	TTCCTCGTCTCAAACTAACAACCG	AAGAGAACAAGGGAGGGGACA
qRT-PCR_GmTPP9	Glyma.08G137500	AAAATCCGGGATCAAGGGGG	GCAATCCGGTCGGAAGGGGG
qRT-PCR_GmTPP10	Glyma.09G231400	GAGCTGGTGAGCCAAATTGC	TCCCGAGGAAGAAGACAGGA
qRT-PCR_GmTPP11	Glyma.11G168300	TCCACGAGTCAATTCCTGCC	CAACGCTGCCCAACTAAAACT
qRT-PCR_GmTPP12	Glyma.11G239300	TCCATTCCAAGGAGGAGGGT	ATCCTGCCATCTGCCAACTC
qRT-PCR_GmTPP13	Glyma.12G005200	GGCCATGGGTTTGCATCATC	TGCAAGTGCGGATGGGTATT
qRT-PCR_GmTPP14	Glyma.13G088300	TAATGGCCTTGCTTGGTGGG	TGTTGGGTCTTGGTTTTGTGT
qRT-PCR_GmTPP15	Glyma.14G171700	GCCAAATCCACACAAAACAACC	GTGCCGAAGGGTGGTAAAGA
qRT-PCR_GmTPP16	Glyma.16G025600	TGCAAGTGCGGATGGGTATT	CTTCCTGGCTGGAGGTGAAG
qRT-PCR_GmTPP17	Glyma.17G138700	GGGAAGGGCTCAAGAAGCAA	CCTAGGAGGCGAAGAAGCCT
qRT-PCR_GmTPP18	Glyma.18G018100	TCCACACCTTTGTCGCAGGA	GAGACAGCGTGCCATCATAGT
qRT-PCR_ GmActin1	Glyma.07G576300	TGTGTTGTGTTTGTCGGAACCC	ACGCAGCAAAGTCCTGAAACTC
